# Supplementary material for: Novel 2,6,9-Trisubstituted Purines as Potent CDK Inhibitors Alleviating Trastuzumab-Resistance of HER2-Positive Breast Cancers
Source: Pharmaceuticals (Basel). 2022 Aug 23;15(9):1041. doi: 10.3390/ph15091041 (PMC9506414; doi:10.3390/ph15091041)
Supplement: Supplementary file 1 [file pharmaceuticals-15-01041-s001.zip]

Archive with 1 entries (1 files):
- pharmaceuticals-1884414-supplementary.pdf
